# Supplementary material for: The Impact of OnabotulinumtoxinA on Oral Pain Medication Prescription Fills and Low-Value Care in Patients with Cervical Dystonia in the United States: A Retrospective Claims Analysis
Source: Toxins (Basel). 2026 Jun 17;18(6):269. doi: 10.3390/toxins18060269 (PMC13307583; doi:10.3390/toxins18060269)
Supplement: Supplementary file 1 [file toxins-18-00269-s001.zip]

Archive with 1 entries (1 files):
- toxins-4202524-supplementary.pdf
